# Supplementary material for: Paper-Based Aptasensor Assay for Detection of Food Adulterant Sildenafil
Source: Biosensors (Basel). 2024 Dec 17;14(12):620. doi: 10.3390/bios14120620 (PMC11674377; doi:10.3390/bios14120620)
Supplement: Supplementary file 1 [file biosensors-14-00620-s001.zip]

Archive with 1 entries (1 files):
- biosensors-3342018-supplementary.pdf
